# Supplementary material for: The influence of varied parenteral nutrition protocols on the surgical incidence and prognosis of retinopathy of prematurity in preterm neonates
Source: Front Pediatr. 2025 Aug 6;13:1629765. doi: 10.3389/fped.2025.1629765 (PMC12364902; doi:10.3389/fped.2025.1629765)
Supplement: Supplementary file 1 [file Datasheet1.xlsx]

## Sheet: Fish Oil
Number	Gender (1:male; 2:female)	Gestational Age (weeks)	Birth Weight (g)	Maternal Hypertension	Chorioamnionitis	Cesarean Delivery	Intrauterine Growth Restriction	Antenatal Corticosteroids	Apgar Score（1 min）	Apgar Score（5min）	Intubation at Resuscitation	Surfactant Administration	Invasive Ventilation Duration (days)	FiO₂ at Day 7 (%)	PDA	NEC (Bell’s Stage ≥2)	BPD	Sepsis	DHADay 1	DHADay 14	EPADay 1	EPADay 14	AADay 1	AADay 14	Time to Recover Birth Weight	Time to Achieve Full Enteral Feeding	Mechanical Ventilation Duration	Platelets (10^9/L)Day 1	Platelets (10^9/L)Day 14	White Blood Cells (10^9/L)Day 1	White Blood Cells (10^9/L)Day 14	Red Blood Cells (10^12/L)Day 1	Red Blood Cells (10^12/L)Day 14	Hemoglobin (g/dl)Day 1	Hemoglobin (g/dl)Day 14	ALT（U/L）	TBA（umol/L）	AST（U/L）	y-GT（U/L）	4th Week ROP(1:Mild,2:Severe)	6th Week ROP(1:Mild,2:Severe)	ROP Surgery
1	1	31.29	1353.08	0	0	1	0	1	7.31	9.19	0	0	6.59	28.69	1	0	1	0	1.99	2.59	2.18	2.5	11.46	8.36	10.11	30.58	15.84	189.97	199.63	8.83	14.98	3.83	3.9	18	13.1	88.61	19.52	97.4	167.68	0	0	0
2	0	31.31	1418.33	0	0	0	1	1	5.14	7.16	0	1	6.25	36.48	0	0	0	0	1.66	2.23	2.33	2.91	11.51	8.56	8.84	31.69	12.43	181.91	228.48	15.37	16.54	3.95	3.16	13.73	5.43	69.37	17.99	104.44	181.69	1	1	0
3	1	33.59	1450.18	1	0	1	0	1	6.72	8.09	0	1	6.93	36.48	0	0	0	0	2.03	2.38	2.48	2.12	13.61	8.36	8.59	35.93	15.73	195.35	212.13	11.26	17.72	4.15	3.8	15.11	15.92	77.7	17.27	82.67	156.75	0	0	0
4	0	27.26	1428.6	1	0	1	0	1	7.37	7.61	0	0	5.87	44.34	0	0	0	0	1.77	1.98	2.06	2.64	11.59	9.24	8.54	32.77	11.54	217.76	192.1	13.12	16.71	4.01	3.94	19.75	7.7	78	21.24	75.08	152.51	1	1	0
5	0	28.95	1728.9	0	0	1	0	1	5.37	9.1	0	1	15.09	27.55	0	0	0	0	1.66	2.65	1.76	2.52	9.83	10.78	9.41	27.82	15.82	178.8	224.86	12.81	17.33	4.41	3.36	18.49	16.39	85.51	21.62	95.25	152.08	0	1	0
6	0	31.49	1701.14	0	0	1	0	1	4.79	9.51	0	0	12.94	39.76	1	0	1	1	1.61	2.11	2.67	2.56	15.49	8.66	8.83	24.64	14.11	176.39	173.63	12.7	17.94	3.48	3.64	17.34	9.17	95.23	20.62	91.82	179.64	1	1	0
7	0	30.33	1444.66	1	0	0	0	1	4.92	6.45	1	0	8.74	35.01	0	0	0	0	1.78	2.42	2.46	2.26	14.67	10.41	10.36	30.15	14.04	174.54	189.18	10.32	17.86	3.42	4.18	10.64	12.09	83.61	19.35	100.54	187.91	0	0	0
8	1	30.3	1513.06	0	0	0	0	1	5.62	7.95	0	1	13.62	37.35	0	0	0	0	1.91	2.32	2.27	2.84	12.81	9	8.82	35.55	13.47	159.79	231.54	13.06	16.11	4.27	3.48	17.47	7.2	90.77	18.81	96.55	175.21	0	0	0
9	0	32.89	1865.51	0	0	0	0	1	6.43	8.01	0	1	6.99	31.88	0	1	0	0	1.73	2.44	2.38	2.37	10.89	8.63	8.17	27.92	15.34	181.37	211.93	12.69	16.42	4.53	3.33	13.67	12.16	84.88	20.57	99.81	137.22	1	2	0
10	1	30.9	1735.68	0	0	0	0	0	5.79	5.81	0	1	14	30.37	1	0	0	0	1.89	2.1	2.22	2.27	12.04	9.59	7.83	41.31	14.62	189.96	215.22	15.7	15.52	3.83	3.26	17.39	14.03	86.33	15.5	95.29	131.44	0	0	0
11	0	33.22	1525.67	1	0	1	1	1	4.84	7.5	0	1	8.75	34.46	0	0	0	0	1.73	2.62	1.8	2.04	13.7	7.88	8.26	28.39	14.76	174.33	224.85	16.38	17.19	4.2	3.02	10.25	11.99	79.55	18.75	94.67	188.87	1	0	0
12	1	31.91	1376.26	0	0	1	0	1	3.92	6.73	1	0	9.07	36.8	0	0	0	1	1.95	2.58	2.55	2.02	12.75	7.05	7.95	29.8	15.52	174.51	186.93	14.94	17.88	3.76	3.36	14.97	13.45	70.88	19.46	109.04	164.51	0	1	0
13	0	28.61	1534.67	0	0	1	0	1	6.32	8.93	0	1	7.15	28.25	1	0	0	0	1.63	2.4	2.54	2.91	11.08	7.62	10.93	33.36	14.51	229.64	188.73	13.63	18.03	4.21	3.55	18.6	10.21	80.82	18.16	92.22	177.36	1	1	0
14	1	28.64	1573.39	0	0	1	0	0	8.21	7.42	0	1	9.19	33.64	0	0	0	0	1.8	2.61	2.12	1.97	13.82	9.61	9.16	31.02	15.97	182.66	195.26	14	17.23	4.21	3.29	16.52	15.19	79.53	18.67	91.5	166.59	1	0	0
15	0	29.91	1723.55	0	0	1	0	1	7.64	9.16	1	1	7.95	32.78	0	0	1	1	1.96	2.03	2.09	2.51	13.5	7.59	9.51	30.92	11.88	187.56	184.83	10.66	18.63	4.63	3.38	12.91	9.53	98.88	18.37	107.67	156.29	0	0	0
16	0	35.28	1793.51	0	0	1	0	1	6.55	6.69	0	1	11.41	26.65	0	0	0	0	1.83	2.37	1.99	2.89	10.67	9.3	9.19	29.66	14.7	217.62	197.82	11.64	16.88	3.63	4.26	16.59	9.5	88.8	17.13	85.8	188.94	1	0	0
17	1	36.31	1705.25	0	0	0	0	1	3.82	7.65	0	1	7.54	24.1	0	0	0	1	1.5	2.07	2.3	2.19	12.23	8.48	6.63	31.58	16.11	194.23	154.6	12.12	17.87	4.36	2.86	16.18	18.63	86.87	15.72	112.76	168.47	0	0	0
18	0	35.7	1743.09	0	0	1	0	1	7.16	7.08	1	1	7.24	41.52	1	0	0	0	1.63	2.41	2.16	2.4	13.65	8.6	9.12	32.63	13.83	197.97	236.1	16.48	17.77	3.42	3.87	15.27	16.45	85.77	19.08	88.69	142.24	1	0	0
19	1	32.18	1662.63	0	1	0	1	1	3.4	7.09	0	1	10.07	28.64	0	0	0	0	1.44	2.44	2.42	1.91	11.21	9.09	9.19	32.1	15.38	190.71	192.67	12.05	16.31	4	3.26	15.93	11.71	84.78	18.64	94.19	163.98	1	1	0
20	0	28.44	1596.93	0	0	1	0	1	8.51	8.65	0	0	2.6	19.61	0	0	0	0	1.97	2.51	2.14	2.58	10.53	10.54	8.48	32.75	14.12	206.55	208.34	12.15	17.01	4.1	3.42	22.87	16.93	78.41	17.11	98.82	177.14	0	0	0
21	1	31.75	1638.06	0	0	1	0	0	8.08	8.09	0	1	2.98	36.47	0	0	0	0	1.88	2.53	2.67	2.3	12.38	9.36	10.16	35.12	14.44	176.24	182.2	12.26	16.86	3.66	3.94	16.08	9.57	87.61	18.55	95.43	185.46	1	0	0
22	0	36.49	1657.73	0	0	1	0	1	4.91	8.28	0	1	9.09	25.45	0	0	1	1	2.1	2.44	2.24	2.62	9.39	8.93	8.6	27.99	13.39	183.85	209.85	15.59	17.56	3.93	3.36	14.96	12.85	93.88	17.09	109.96	173.49	0	1	0
23	1	33.11	1844.07	0	0	1	0	1	8.45	7.29	0	1	3.31	29.4	0	0	0	0	1.8	2.39	2.38	2.1	11.07	9.26	7.66	33.37	14.7	168.35	196.25	13.73	17.02	4.15	3.02	14.61	13.9	85.36	18.8	99.35	175.05	0	1	0
24	1	35.67	1622.21	0	0	1	0	0	4.6	7.58	0	1	12.64	26.01	0	0	1	1	1.62	2.24	2.66	2.67	14.25	8.57	8.67	25.17	15.32	216.34	222.67	8.07	19.49	3.88	3.74	15.76	13.71	98.1	17.44	102.25	191.34	0	1	0
25	1	31.64	1712.89	0	1	1	0	1	7.73	6.6	1	0	7.31	32.9	1	0	0	0	1.76	2.42	2.24	2.38	10.22	9.87	10.13	32.62	13.89	212.79	171.76	15.53	18.11	3.54	2.71	17.61	15.42	85.04	19.27	97.53	128.41	1	0	0
26	1	31.44	1783.29	0	0	0	0	1	6.32	7.57	0	1	9.46	27.24	0	0	0	0	1.59	2.65	2.61	2.28	11.41	9.34	9.42	33.01	15.23	174.35	244.16	13.15	16.63	4	3.7	14.92	14.53	102.09	15.85	110.32	157.54	1	0	0
27	1	32.71	1730.5	0	0	1	0	0	5.23	7.4	0	1	13.14	31.6	1	0	0	1	1.66	2.73	2.13	2.42	11.9	9.53	9.37	35.84	13.59	225.9	178.3	15.26	16.07	3.58	3.53	10.52	10.3	75.61	18.1	71.06	156.98	1	1	0
28	0	30.82	1349.02	0	1	1	0	1	5.68	7.6	1	1	5.37	22.59	1	0	0	0	1.95	2.24	2.93	2.58	9.08	7.32	11.06	33.64	13.42	187.16	215.68	14.09	19.31	4.4	2.94	16.06	17.51	78.29	19.61	101.63	152.45	0	1	0
29	0	33.28	1462.47	0	0	1	1	1	7.01	7.89	0	1	13.36	46.67	0	0	0	0	1.75	2.21	2.26	2.46	12.08	8.79	8.31	32.8	12.24	228.64	167.8	11.69	15.75	4.05	3.45	14.88	12.28	96.74	19.76	97.55	160.93	1	0	0
30	1	34.5	1538.42	0	1	1	0	1	4.64	6.15	0	0	6.93	26.52	0	0	1	0	1.53	2.08	1.82	2.23	12.75	9.34	9.5	31.54	15.44	177.9	189.71	15.88	18.25	4.28	3.04	15.54	21.16	91.08	15.9	94.44	129.23	0	1	0
31	0	30.07	1254.05	0	0	1	0	1	6.96	8.47	0	1	8.13	29.77	0	0	0	0	2.07	2.21	2.59	2.83	12.44	10.21	10.88	29.83	16.43	178.94	208.28	13.32	18.18	3.56	3.44	15.71	13.85	96.56	15.5	106.79	179.96	0	0	0
32	0	33.93	1710.86	0	0	0	0	1	5.64	7.87	1	1	11.69	32.8	0	1	0	0	1.81	2.12	2.69	2.75	10.91	10.12	8.18	28.92	13.07	185.22	200.19	14.11	15.27	3.77	3.36	17.4	13.62	86.51	14.63	102.4	176.99	0	0	0
33	1	30.76	1323.75	0	0	1	0	1	5.54	8.56	1	0	10.28	44.62	1	0	1	0	1.67	2.06	2.42	2.54	12.16	9.25	9.86	30.41	13.05	222.83	204.76	12.15	18.69	3.99	3.41	19	14.65	100.34	20.18	89.92	148	0	0	0
34	1	30.33	1693.6	1	0	0	0	1	6.49	8.4	0	0	4.7	39.94	0	0	0	0	1.83	2.46	2.49	2.22	9.87	9.02	8.38	29.99	16.46	205.3	207.46	13.44	17.09	4.41	3.57	13.14	12.85	72.65	17.14	79.65	171.69	2	1	0
35	0	32.07	1680.11	0	0	1	1	1	8.53	7.32	0	1	8.25	32.01	0	0	0	0	1.75	2.38	2.58	2.15	14.97	10.16	10.14	28.18	14.53	157.85	205.69	12.05	16.29	3.96	3.55	15.77	10.9	81.75	16.51	103.86	164.57	0	1	0
36	0	29.4	1683.05	1	0	1	0	0	5.92	7.8	1	0	9.09	33.62	0	1	0	0	1.65	2.83	2.69	2.61	9.64	8.46	8.73	31.33	14.17	186.66	207.12	13.94	18.32	3.76	3.78	12.16	10.51	89.18	19.58	100.18	159.66	0	0	0
37	0	31.23	1535.82	0	0	0	0	1	5.83	9.88	0	0	6.86	30.91	0	0	0	0	1.99	2.61	2.24	2.22	12.47	8.05	8.52	25.21	16.01	207.79	176.75	12.78	15.79	4.48	3.41	18.43	10.81	87.39	15.63	98.71	189.09	1	0	0
38	1	30.08	1466.64	0	0	1	0	1	7.97	8.16	0	1	9.09	18.37	0	0	1	0	1.72	2.32	2.34	2.7	11.83	8.82	9.8	30.58	14.46	202.87	194.47	14.27	17.46	3.63	3.45	17.29	15.78	97.98	17.82	101.67	163.75	0	0	0
39	0	28.07	1373.13	0	0	1	0	1	5.61	8.36	1	1	11.43	25.74	0	0	0	0	1.68	2.29	2.41	2.44	14.02	8.8	9.16	29.25	15.47	216.88	237.82	14.91	16.41	4.23	3.3	14.44	14.96	90.37	17.72	83.63	155.27	1	1	0
40	1	31.93	1834.96	0	0	1	0	1	7.43	7.64	1	1	3.81	35.91	1	0	1	0	1.63	2.4	2.33	2.37	11.04	8.83	10.93	30.46	12.57	205.3	222.21	14.38	17.7	3.9	3.5	12.13	12.03	77.69	17.49	104.47	179.31	0	0	0
41	1	30.76	1550.97	0	0	0	0	1	7.34	7.49	1	0	4.79	34.7	0	0	0	0	1.7	2.39	2.09	1.97	13.44	9.08	8.65	28.24	13.24	169.18	199.55	14	18.22	3.72	3.16	18.84	12.55	80.27	16.79	100.25	155.44	2	0	0

## Sheet: Non-Fish Oil 
Number	Gender (1:male; 2:female)	Gestational Age (weeks)	Birth Weight (g)	Maternal Hypertension	Chorioamnionitis	Cesarean Delivery	Intrauterine Growth Restriction	Antenatal Corticosteroids	Apgar Score（1 min）	Apgar Score（5min）	Intubation at Resuscitation	Surfactant Administration	Invasive Ventilation Duration (days)	FiO₂ at Day 7 (%)	PDA	NEC (Bell’s Stage ≥2)	BPD	Sepsis	DHADay 1	DHADay 14	EPADay 1	EPADay 14	AADay 1	AADay 14	Time to Recover Birth Weight	Time to Achieve Full Enteral Feeding	Mechanical Ventilation Duration	Platelets (10^9/L)Day 1	Platelets (10^9/L)Day 14	White Blood Cells (10^9/L)Day 1	White Blood Cells (10^9/L)Day 14	Red Blood Cells (10^12/L)Day 1	Red Blood Cells (10^12/L)Day 14	Hemoglobin (g/dl)Day 1	Hemoglobin (g/dl)Day 14	ALT（U/L）	TBA（umol/L）	AST（U/L）	y-GT（U/L）	4th Week ROP(1:Mild,2:Severe)	6th Week ROP(1:Mild,2:Severe)	ROP Surgery
1	1	29.32	1631.08	1	0	0	1	1	7.97	6.3	0	1	11.18	43.68	0	0	0	0	1.85	1.6	1.93	2.17	12.66	12.68	7.78	30.52	13.62	166.14	208.3	14.67	16.13	4.18	3.54	14.89	17.23	116.15	26.89	137.44	160.74	2	0	0
2	1	33.22	1650.89	0	0	1	0	1	6.74	6.97	1	1	8.83	45.59	1	0	0	0	1.86	1.58	2.4	2.74	11.82	7.94	8.32	43.34	14.54	185.64	218.02	13.15	14.49	4.37	3.41	16.99	12.05	85.47	27.43	129.93	149.43	1	0	0
3	1	33.97	1389.34	0	1	1	0	1	5.93	8.15	1	0	13.18	45.3	1	1	1	0	1.88	1.5	2.49	2.49	13	11.61	10.3	40.33	15.48	207.48	220.61	13.37	17.53	4.4	2.68	13.78	13.78	100.86	27.09	122.12	168.6	1	0	0
4	0	35.51	1877.85	0	0	1	0	1	3.72	7.58	1	1	11.01	37.23	0	0	0	0	1.9	1.49	2.03	2.28	13.08	10.86	7.34	36.69	14.71	193.37	176.21	11.72	17.44	3.42	3.5	13.8	10.52	94.62	25.1	146.27	156.98	2	2	1
5	1	29.01	1760.47	0	0	1	1	1	5.53	5.85	0	0	5.24	29.58	0	0	0	0	1.8	1.51	2.58	2.04	12.22	10.33	10.48	45.74	14.14	196.03	168.57	11.84	16.78	4.03	3.88	15.61	13.06	103.2	17.86	134.77	186.49	1	1	0
6	1	33.31	1570.82	0	0	0	0	1	2.92	6.96	0	0	11.28	34.05	0	0	1	0	1.79	1.56	2.05	2.59	14.13	9.6	7.14	42.64	13.81	191.14	202.86	13.77	17.63	3.62	3.21	16.03	15.01	101.72	28.87	148.18	176.42	1	0	0
7	1	34.32	1562.61	0	0	1	0	1	8.73	6.97	1	1	11.21	32.92	0	0	0	0	1.9	1.64	2.23	2.39	12.64	10.71	9.32	38.77	12.84	167.48	200.18	14.59	16.04	4.46	3.15	16	13.09	78.15	28.38	122.06	184.98	1	1	0
8	1	32.27	1836.97	0	0	0	1	1	8.03	8.04	1	1	15.54	33.85	0	1	0	1	1.69	1.41	2.49	2.61	10.72	14.57	7.54	40.09	15.6	162.79	198.19	12.87	14.74	4.19	3.33	16.56	13.01	86.39	23.28	127.46	172.77	0	2	1
9	1	28.54	1556.88	1	0	1	0	1	6.02	8.87	0	1	6.47	28.96	0	1	0	0	1.73	1.47	2.25	2.33	12.01	9.07	8.69	38.05	16.06	212.9	206.03	15.08	17.06	4.01	3.45	15.11	16.47	101.14	26.07	161.86	161.87	1	1	0
10	0	33.63	1797.59	0	0	1	0	0	6.74	7.41	0	1	8.72	21.28	0	0	0	0	1.72	1.64	2.11	2.26	12.99	9.8	7.95	38.19	12.12	192.61	202.27	14.3	16.56	4.57	3.7	11.45	14.89	97.69	23.81	147.9	165.23	2	0	0
11	0	31.47	1498.69	0	0	1	0	1	7.9	6.8	0	1	12.37	32.99	0	0	0	0	1.87	1.39	2.39	2.07	10.69	13.96	9.82	39.36	11.7	243.21	213.57	14.13	18.25	3.48	2.88	17.68	13.38	92.05	30.19	145.89	185.24	0	1	0
12	0	30.56	1497.61	0	0	0	0	1	5.52	7.9	0	1	4.88	36.38	0	0	0	0	1.83	1.63	2.22	2.57	12.66	11.11	9.14	41.4	13.48	177.04	215.5	12.01	17.46	3.72	3.89	15.84	7.91	90.2	31.34	145.61	167.46	0	1	0
13	0	32.74	1723.27	0	0	0	0	1	4.35	9.33	0	1	7.78	26.88	0	0	0	0	1.83	1.58	2.55	2.38	10.82	12.26	9.26	39.94	13.83	216.4	217.28	12.9	17.65	4.42	3.47	17.01	17	97.52	28.38	115.44	176.04	1	0	0
14	1	33.53	1490.54	0	0	1	0	1	7.57	7.87	0	1	10.11	27.82	0	0	0	0	1.71	1.48	1.78	2.52	12.8	8.34	8.92	35.83	14.96	152.62	210.95	15.81	17.56	4	3.19	13.74	14.76	73.96	28.36	132.94	183.86	1	0	0
15	0	30.64	1858.08	1	0	1	0	0	8.11	8.54	0	0	13.41	32.19	0	0	1	0	1.95	1.69	1.9	2.31	11.32	9.85	8.42	36.37	15.32	194.26	220.4	14.43	15.04	3.67	3.33	12.79	10.94	113.04	28.75	133.69	204.61	2	1	0
16	1	30.37	1482.17	1	0	1	0	0	8.96	7.19	0	0	6.23	38.62	0	0	0	0	1.74	1.73	2.42	2.8	12.64	8.69	9.66	35.44	14.72	201.09	138.95	14.96	19.08	3.9	3.44	13.5	13.36	88.91	32.72	150.55	180.85	0	0	0
17	1	31.96	1318.24	0	0	1	0	1	3.59	6.68	0	1	12.58	41.05	0	0	1	0	1.6	1.59	2.09	2.42	14.5	11.28	7.29	39.86	12.72	194.85	212.97	11.95	16.26	4.18	3.68	12.35	12.33	92.44	26.51	123.43	171.83	1	2	0
18	1	31.82	1582.53	1	0	1	1	1	5.54	8.39	0	1	14.01	37.36	1	0	0	0	1.62	1.43	2.2	2.24	11.88	10.67	8.34	43.93	12.74	171.8	189.8	13.71	17.86	3.19	3.59	16.32	9.76	109.56	25.2	137.25	191.63	0	1	0
19	1	32.71	1472.48	0	0	1	0	1	5.33	9.86	0	1	6.77	30.13	0	1	1	1	1.75	1.69	2.85	2.55	11.29	11.75	9.28	35.62	13.39	232.04	207.53	11.93	16.69	3.48	2.96	17.22	9.19	99.78	25.66	152.74	122.63	0	1	0
20	0	31.51	1731.47	0	0	1	0	1	5.93	8.08	0	1	10.39	36.91	0	0	0	0	1.62	1.55	1.99	2.66	12.38	8.35	8.5	41.22	14.47	207.37	187.84	12.71	15.68	3.46	3.83	14.18	9	94.69	25.63	129.9	168.94	0	0	0
21	0	32.14	1733.14	1	0	1	0	1	3.91	6.94	0	0	8.6	17.33	0	0	1	1	1.97	1.7	1.71	2.57	12.18	11.44	8.42	46.14	11.43	175.96	161.59	14.25	18	3.93	3.34	10.05	10.96	98.71	34.59	151.05	191.58	2	0	0
22	1	31.8	1471.74	0	0	0	0	1	6.96	7.26	0	0	6.26	38.81	0	0	0	0	1.93	1.34	2.35	2.58	9.28	11.43	8.81	43.09	15.83	203.84	226.06	14.6	17.14	3.72	3.09	14.57	12.96	93.36	32.7	134.41	148.25	0	2	1
23	0	33.85	1651.15	0	0	1	0	1	4.07	8.16	0	0	4.85	24.69	0	0	0	0	1.64	1.7	2.24	2.31	11.64	10.64	7.84	40.12	14.27	171.26	225.95	13.22	17.77	4.55	3.24	17.94	10.9	88.53	24.33	144.92	193.86	0	1	0
24	0	34.47	1456.98	0	0	1	0	1	5.08	10.02	1	0	3.27	24.57	1	0	0	0	1.63	1.56	2.04	2.08	11.94	9.71	9.34	43.55	14.03	218.85	207.04	13.54	17.4	4.51	3.84	19.79	17.39	106.22	27.3	138.26	169.29	0	2	0
25	0	30.82	1505.89	0	1	1	1	0	9.28	7.26	1	1	5.67	42.52	1	0	0	0	1.75	1.38	2.53	2.83	11.79	10.81	7.45	38.9	15.53	185.78	247.99	13.08	13.63	3.94	2.96	11.15	4.78	99.95	22.57	138.53	177.02	2	0	0
26	1	30.18	1528.04	0	0	1	0	1	3.64	7.95	1	1	12.63	20.16	0	0	0	0	1.78	1.79	2.6	3.2	10.76	10.43	9.7	45.55	12.68	196.12	185.89	14.54	17.28	3.72	3.22	17.79	10.88	118.98	27.47	143.4	182.58	0	2	1
27	1	30.67	1593.35	0	1	0	0	1	5.6	7.28	0	0	12.54	27.17	1	0	1	1	1.89	1.31	2.03	2.43	11.04	13.05	9.73	41.15	12.88	182.05	183.3	14	15.86	3.91	3.91	11.46	15.89	100.64	30.17	123.74	172.76	1	1	0
28	0	27.84	1539.69	1	1	1	0	1	6.52	8.77	0	1	10.76	30.34	1	0	0	0	2.02	1.56	2.7	2.27	10.15	10.55	10.21	44.95	14.1	214.47	204.94	11.67	15.3	3.74	2.97	11.48	14.41	91.57	29.02	156.2	173.74	0	0	0
29	0	29.34	1381.97	0	0	0	1	1	4.98	8.63	1	0	7.21	24.39	1	0	0	0	1.55	1.77	2.79	2.22	15.93	6.68	10.19	43.93	12.99	162.63	197.18	15.28	16.43	3.54	3.86	15.9	9.92	88.47	24.14	155.41	157.89	0	2	1
30	1	29.78	1491.04	0	0	1	0	1	5.86	6.95	0	0	7.61	44.69	0	0	0	0	2	1.4	2.24	2.53	12.9	8.01	8.39	38.66	12.26	198.05	194.88	16.36	18.3	4.47	3.1	16.63	15.06	96.65	22.43	154.81	143.37	1	1	0
31	0	31.77	1837.86	0	0	1	0	1	5.17	6.75	0	1	10.81	39.14	0	0	0	0	1.89	1.6	2.57	2.38	12.02	11.98	9.27	43.16	14.36	193.14	201.67	14.57	17.23	3.97	3.13	10.78	15.45	98.82	27.71	124.11	161.67	0	1	0
32	1	32.9	1551.98	0	0	1	0	1	7.11	7.12	1	1	9.9	39.64	0	0	0	1	1.89	1.58	2.16	2.47	10.27	10.01	8.86	43.43	12.04	188.69	204.13	11.58	15.66	3.69	3.01	17.45	11.74	99.82	33.9	111.24	181.55	2	0	0
33	0	29.8	1618.11	0	0	0	0	1	7.61	8.2	1	1	10.82	35.36	0	0	0	0	1.85	1.55	2.23	2.49	12.49	10.82	8.77	41.96	13.65	182.86	217.87	12.25	16.68	3.38	3.32	16.78	10.17	104.16	35.24	165.13	158.18	1	1	0
34	1	25.28	1248.79	0	1	1	0	1	5.13	7.87	1	1	10.02	34.32	0	0	1	1	1.92	1.4	2.23	2.5	12.88	11.07	10.7	32.97	14.59	206.8	207.31	14.71	17.19	4.32	3.28	14.99	8.48	101.97	26.02	143.85	194.32	2	0	0
35	0	31.49	1791.89	0	0	0	0	1	6.22	7.96	0	1	4.66	37.92	0	0	0	0	1.58	1.45	2.26	2.61	11.41	11.7	9.6	37.88	13.72	181.6	212.64	14.81	15.85	3.45	3.13	12.24	18.43	89.85	26.11	117.67	178.63	0	1	0
36	0	33.47	1607.45	0	0	1	0	0	5.5	6.93	0	1	7.95	44.07	1	0	0	0	1.65	1.33	2.16	2.44	11.26	10.94	9.23	49.89	13.1	162.1	191.83	13.68	16.87	3.8	3.53	17.93	10.43	104.37	28.72	147.95	205.16	0	0	0
37	0	33.38	1376.25	0	0	0	0	0	4.65	7.12	1	1	10.13	32.62	0	0	1	0	1.65	1.35	2.18	2.8	13.34	11.41	8.33	40.38	13.68	173.29	188.26	15.46	18.05	4.25	2.91	16.63	7.31	114.33	25.74	129.94	172.93	0	1	0
38	1	31.46	1614.73	0	0	1	0	1	4.88	8.07	0	1	13.72	21.21	0	0	0	0	2.02	1.45	2.1	2.46	15.38	7.1	9.74	45.35	13.06	215.83	259.53	12.45	18.7	3.79	3.44	19.14	9.61	89.24	28.46	150.44	146.24	0	2	0
39	0	30.67	1604.54	0	0	1	0	1	5.26	5.66	0	1	1.69	30.14	0	0	0	1	1.84	1.62	2.39	2.78	11.82	9.84	9.79	37.99	14.28	208.87	216.01	13.71	15.91	4.37	3.29	19.56	9.51	97.03	26.04	119.18	198.49	1	1	0
40	1	32.79	1430.11	0	0	1	0	1	5.64	8.17	0	1	1.46	35.16	0	0	0	0	1.73	1.35	2.11	2.86	14.38	10.47	8.84	43.05	14.51	196.43	189.91	12.6	16.97	3.72	3.55	19.86	12.43	98.33	26.26	134.6	179.85	2	0	0
41	1	29.21	1833.33	0	0	1	0	0	8.08	6.45	0	1	14.03	41.95	1	0	0	0	1.66	1.63	2.58	2.32	14.1	7.67	9	35.85	12.24	201.89	213.78	11.6	16.62	3.99	2.71	17.95	10.49	91.59	32.7	144.03	190.67	0	1	0
42	0	33.8	1856.8	0	0	0	0	1	6.39	7.66	0	1	4.1	36.75	0	0	0	0	2.09	1.67	2.26	2.6	12.35	10.14	9.64	36.1	12.65	181.98	203.62	13.43	16.99	4.41	3.04	14.52	11.65	88.68	24.57	150.15	186.9	0	1	0
43	1	29.91	1279.41	0	0	1	0	1	5.63	7.15	0	1	10.84	30.23	1	0	1	0	1.8	1.57	2.37	2.68	14.9	11.85	10.31	32.17	13.02	203.77	193.84	11.9	16.69	4	3.33	16.56	12.81	98.06	29.41	128.52	181.59	1	1	0
44	1	28.32	1552.79	0	0	1	0	1	6.31	9.05	1	0	9.16	35.85	0	0	0	0	1.93	1.64	2.35	2.68	10.12	9.87	9.32	43.07	14.79	207.09	192.91	13.19	19.4	4.06	3.41	16	9.51	93.87	31.61	152.46	152.8	1	0	0
45	1	32.07	1504.21	0	0	0	0	1	7	8.76	0	0	9.84	37.21	0	0	1	0	1.82	1.36	2.09	2.77	13.27	7.75	9.56	46.26	16.7	190.19	186	11.92	16.54	3.94	3.55	18.49	5.44	98.56	28.49	122.45	190.15	1	1	0
46	0	33.2	1662.51	0	0	1	0	1	8.09	10.22	1	1	6.98	23.85	1	0	0	1	1.81	1.61	1.97	2.45	13.1	10.11	8.7	40.47	15.88	187.51	185.73	13.27	16.91	2.98	3.42	17.4	13.61	112.1	30.11	151.56	189.73	0	0	0
